# Supplementary material for: Glacial History of the North Atlantic Marine Snail, Littorina saxatilis, Inferred from Distribution of Mitochondrial DNA Lineages
Source: PLoS One. 2011 Mar 11;6(3):e17511. doi: 10.1371/journal.pone.0017511 (PMC3055875; doi:10.1371/journal.pone.0017511)
Supplement: Table S4 — Pairwise Φ ST and tests for significance of differentiation between populations of Littorina saxatilis . (XLS) [file pone.0017511.s005.xls]

## Sheet: Sheet1
Table S4. Pairwise ΦST and tests for significance of differentiation between populations of Littorina saxatilis.
Codes for population names as in Table 1.
P-values are given as following: ns - non-significant (P>0.05) before sequential Bonferroni correction: 517 out of 561 tests;
* significant before and after correction:461 out of 561 tests;
(*) - became non-significant after correction: given the number of tests, all original p>0.0003 became ns.
	Barents Sea	Belgium	France	Faeroes	Germany	Sweden-2	Iceland	Norway	Shetlands	Wales	White Sea	Sweden-1	Spain	England	Italy	Maine-5	Maine-3	Maine-2	New Brunswick	Mass-1	Connecticut	Nova Scotia-2	Maine-1	Ireland-2	New York	Nova Scotia-1	Newfoundland	Scotland	PEI	Mass-2	Maine-4	Ireland-1	Mass-3
Belgium	0.430*
France	0.585*	0.115(*)
Faeroes	0.186*	0.225*	0.370*
Germany	0.757*	0.288*	0.071ns	0.497*
Sweden-2	0.426*	0.209(*)	0.176(*)	0.195(*)	0.251(*)
Iceland	0.250*	0.277*	0.413*	-0.023ns	0.527*	0.206(*)
Norway	0.114(*)	0.219*	0.402*	0.032ns	0.547*	0.295*	0.070ns
Shetlands	0.442*	0.127(*)	0.114(*)	0.301*	0.216*	0.174(*)	0.342*	0.311*
Wales	0.418*	0.502*	0.561*	0.312*	0.643*	0.370*	0.300*	0.303(*)	0.470*
White Sea	0.088(*)	0.400*	0.588*	0.117(*)	0.769*	0.425*	0.187(*)	0.046ns	0.451*	0.466*
Sweden-1	0.545*	0.595*	0.627*	0.464*	0.679*	0.469*	0.451*	0.462*	0.560*	0.015ns	0.585*
Spain	0.894*	0.890*	0.912*	0.744*	0.951*	0.730*	0.726*	0.816*	0.854*	0.726*	0.905*	0.714*
England	0.434*	0.513*	0.561*	0.359*	0.618*	0.418*	0.344*	0.347*	0.497*	0.004ns	0.470*	0.040ns	0.667*
Italy	0.931*	0.929*	0.953*	0.811*	0.988*	0.818*	0.796*	0.837*	0.890*	0.401*	0.947*	0.202(*)	0.967*	0.280*
Maine-5	0.460*	0.449*	0.564*	0.316*	0.699*	0.423*	0.346*	0.322*	0.454*	0.484*	0.451*	0.593*	0.879*	0.505*	0.914*
Maine-3	0.463*	0.475*	0.503*	0.319*	0.581*	0.304*	0.310*	0.358*	0.436*	0.297*	0.472*	0.397*	0.692*	0.343*	0.716*	0.399*
Maine-2	0.530*	0.528*	0.556*	0.358*	0.640*	0.324*	0.345*	0.406*	0.475*	0.316*	0.542*	0.412*	0.736*	0.358*	0.767*	0.468*	-0.034ns
New Brunswick	0.450*	0.433*	0.554*	0.283*	0.708*	0.388*	0.312*	0.291*	0.431*	0.450*	0.439*	0.571*	0.885*	0.478*	0.924*	-0.019ns	0.348(*)	0.417*
Mass-1	0.419*	0.425*	0.457*	0.275*	0.542*	0.265*	0.271(*)	0.312*	0.390*	0.282*	0.426*	0.394*	0.693*	0.336*	0.722*	0.331**	-0.026ns	-0.017ns	0.278(*)
Connecticut	0.429*	0.425*	0.557*	0.278*	0.720*	0.400*	0.314*	0.275*	0.429*	0.461*	0.414*	0.580*	0.894*	0.485*	0.932*	0.072ns	0.397*	0.466*	0.048ns	0.332(*)
Nova Scotia-2	0.913*	0.892*	0.921*	0.745*	0.979*	0.713*	0.727*	0.798*	0.834(*)	0.664*	0.927*	0.663*	0.955*	0.615*	1.000*	0.877*	0.437*	0.442*	0.881*	0.475*	0.898*
Maine-1	0.437*	0.419*	0.464*	0.265*	0.560*	0.257*	0.260*	0.303*	0.384*	0.291*	0.440*	0.410*	0.734*	0.343*	0.767*	0.313(*)	-0.017ns	-0.000ns	0.256(*)	-0.036ns	0.317(*)	0.539*
Ireland-2	0.367*	0.401*	0.464*	0.111(*)	0.563*	0.154(*)	0.077ns	0.234(*)	0.385*	0.179(*)	0.374*	0.305*	0.612*	0.233(*)	0.701*	0.409*	0.211(*)	0.227(*)	0.367*	0.190(*)	0.381*	0.628*	0.191(*)
New York	0.383*	0.404*	0.522*	0.189(*)	0.686*	0.303(*)	0.212(*)	0.235(*)	0.397*	0.375(*)	0.376*	0.518*	0.859*	0.421*	0.910*	0.022ns	0.310(*)	0.372(*)	-0.008ns	0.243(*)	0.064ns	0.862*	0.223(*)	0.244(*)
Nova Scotia-1	0.350*	0.129(*)	0.130(*)	0.166(*)	0.250*	0.037ns	0.195(*)	0.206*	0.116*	0.344*	0.344*	0.466*	0.788*	0.399*	0.847*	0.288*	0.208(*)	0.238(*)	0.241(*)	0.154(*)	0.269*	0.727*	0.136(*)	0.199(*)	0.195(*)
Newfoundland	0.265*	0.237*	0.434*	0.019ns	0.589*	0.272*	0.037ns	0.007ns	0.330*	0.346(*)	0.164(*)	0.500*	0.838*	0.382*	0.883*	0.359*	0.302(*)	0.346(*)	0.322*	0.257(*)	0.327*	0.805*	0.243(*)	0.214(*)	0.269(*)	0.179(*)
Scotland	0.541*	0.583*	0.652*	0.367*	0.775*	0.385(*)	0.361(*)	0.375(*)	0.507*	0.033ns	0.606*	0.098ns	0.857*	0.086ns	0.730*	0.574*	0.336(*)	0.359(*)	0.543*	0.313(*)	0.557*	0.821*	0.327(*)	0.224(*)	0.462(*)	0.361(*)	0.424(*)
PEI	0.874*	0.853*	0.883*	0.694*	0.946*	0.652*	0.674*	0.751*	0.791*	0.598*	0.889*	0.606*	0.924*	0.556*	0.970*	0.838*	0.296(*)	0.266(*)	0.835*	0.353(*)	0.856*	0.676*	0.421*	0.550*	0.810*	0.656*	0.745*	0.744*
Mass-2	0.540*	0.520*	0.668*	0.305(*)	0.875*	0.421(*)	0.336*	0.317(*)	0.477*	0.451(*)	0.552*	0.586*	0.940*	0.483*	0.987*	-0.009ns	0.406(*)	0.474(*)	-0.017ns	0.337(*)	0.069ns	0.977*	0.326(*)	0.379(*)	0.024ns	0.299(*)	0.382(*)	0.573(*)	0.926*
Maine-4	0.836*	0.815*	0.845*	0.641*	0.916*	0.594*	0.620*	0.702*	0.747*	0.542*	0.852*	0.565*	0.901*	0.516*	0.948*	0.796*	0.201(*)	0.160(*)	0.786*	0.262(*)	0.812*	0.648*	0.325(*)	0.483*	0.754*	0.586*	0.685*	0.677*	0.033ns	0.879*
Ireland-1	0.530*	0.605*	0.663*	0.389*	0.753*	0.437*	0.374*	0.395*	0.552*	-0.040ns	0.584*	-0.003ns	0.796*	0.004ns	0.430(*)	0.550*	0.325*	0.350*	0.518*	0.311*	0.535*	0.745*	0.326(*)	0.223(*)	0.436(*)	0.413*	0.440*	0.054ns	0.674*	0.529*	0.613*
Mass-3	0.627*	0.573*	0.729*	0.370*	0.918*	0.490*	0.400*	0.387*	0.540*	0.541*	0.633*	0.638*	0.954*	0.540*	0.996*	0.020ns	0.479*	0.561*	0.021ns	0.413(*)	0.124(*)	0.994*	0.410(*)	0.472*	0.097ns	0.381*	0.467*	0.709*	0.955*	0.068ns	0.920*	0.640*
Nova Scotia-3	0.786*	0.768*	0.794*	0.602*	0.863*	0.550*	0.582*	0.660*	0.703*	0.511*	0.802*	0.543*	0.864*	0.497*	0.903*	0.750*	0.154(*)	0.107ns	0.732*	0.211(*)	0.760*	0.514*	0.266(*)	0.446*	0.697*	0.529*	0.632*	0.618*	0.061(*)	0.808*	-0.043ns	0.572*	0.859*
